# Supplementary material for: Chain flexibility of medicinal lipids determines their selective partitioning into lipid droplets
Source: Nat Commun. 2022 Jun 24;13:3612. doi: 10.1038/s41467-022-31400-6 (PMC9232528; doi:10.1038/s41467-022-31400-6)
Supplement: Supplementary file 4 — Supplementary Data 1 [file 41467_2022_31400_MOESM4_ESM.xlsx]

## Sheet: Supplementary data 1
Supplementary Data 1. Total lipid levels of whole cells and LDs quantified in LD-size and LD-number strains
Yeast cells were grown in a defined minimal medium with 2% (v/w) glucose at 30 °C for 144 h.
Strains		Total lipids (mg/g DCW)
		24 h	48 h	72 h	96 h	120 h	144 h
Whole cells	WT	2.774 (±0.057)	3.325 (±1.059)	4.053 (±0.092)	33.167 (±2.256)	35.131 (±0.098)	44.827 (±1.563)
	LD-size	3.465 (±0.001)	4.534 (±0.170)	4.179 (±1.017)	38.487 (±2.029)	43.936 (±0.345)	49.176 (±8.695)
	LD-number	3.419 (±0.168)	4.772 (±0.962)	4.924 (±0.481)	42.778 (±1.386)	43.350 (±0.860)	54.607 (±5.853)
LDs	WT	0.024 (±0.000)	0.052 (±0.000)	0.092 (±0.003)	0.533 (±0.001)	0.554 (±0.015)	0.618 (±0.005)
	LD-size	0.052 (±0.001)	0.092 (±0.011)	0.134 (±0.009)	0.675 (±0.009)	0.670 (±0.017)	0.777 (±0.009)
	LD-number	0.054 (±0.001)	0.108 (±0.001)	0.149 (±0.004)	0.708 (±0.006)	0.724 (±0.010)	0.832 (±0.018)
