# Supplementary material for: Chain flexibility of medicinal lipids determines their selective partitioning into lipid droplets
Source: Nat Commun. 2022 Jun 24;13:3612. doi: 10.1038/s41467-022-31400-6 (PMC9232528; doi:10.1038/s41467-022-31400-6)
Supplement: Supplementary file 5 — Supplementary Data 2 [file 41467_2022_31400_MOESM5_ESM.xlsx]

## Sheet: Supplementary data 2
Supplementary Data 2. Comparison of the relative abundance of the different lipid species in LDs of WT, LD-size and LD-number strains.
Relative enrichment of lipids in LDs is depicted in mol %. Yeast cells were grown in a defined minimal medium with 2% (v/w) glucose at 30 °C for 24 h.
Strains	DAG 30:0;0 (%)	DAG 30:1;0 (%)	DAG 30:2;0 (%)	DAG 31:0;0 (%)	DAG 31:1;0 (%)	DAG 31:2;0 (%)	DAG 32:0;0 (%)	DAG 32:1;0 (%)	DAG 32:2;0 (%)	DAG 33:0;0 (%)	DAG 33:1;0 (%)	DAG 33:2;0 (%)	DAG 34:1;0 (%)	DAG 34:2;0 (%)	DAG 36:0;0 (%)	DAG 36:1;0 (%)	DAG 36:2;0 (%)	DAG 36:3;0 (%)
WT	0.00904385	0.000756084	0.000756084	0.0135578	0.000756084	0.000756084	0.0130377	0.000756084	0.00930538	0.0113868	0.000756084	0.000756084	0.00851636	0.0197178	0.00905612	0.0164209	0.00980868	0.000756084
LD-size	0.00315518	0.000457165	0.000457165	0.000457165	0.000457165	0.000457165	0.00605043	0.00742757	0.0112309	0.000457165	0.000457165	0.000457165	0.00867901	0.022762	0.00461922	0.0101178	0.00474341	0.000457165
LD-number	0.00191281	0.00501922	0.00704574	0.00150241	0.00426837	0.00505223	0.00254736	0.00447927	0.00580208	0.00181314	0.00533107	0.00658572	0.0043741	0.00925175	0.00248884	0.00486733	0.00505201	0.00240656
Strains	TAG 46:0;0 (%)	TAG 46:1;0 (%)	TAG 46:2;0 (%)	TAG 47:0;0 (%)	TAG 47:1;0 (%)	TAG 47:2;0 (%)	TAG 48:0;0 (%)	TAG 48:2;0 (%)	TAG 48:3;0 (%)	TAG 49:1;0 (%)	TAG 49:2;0 (%)	TAG 49:3;0 (%)	TAG 50:0;0 (%)	TAG 50:1;0 (%)	TAG 50:2;0 (%)	TAG 50:3;0 (%)	TAG 52:1;0 (%)	TAG 52:2;0 (%)	TAG 52:3;0 (%)	TAG 54:2;0 (%)	TAG 54:3;0 (%)
WT	0.00936978	0.00796094	0.00732259	0.00831688	0.00617598	0.000848226	0.0144845	0.0189556	0.0299169	0.00550021	0.00520787	0.000848226	0.000848226	0.0094178	0.030278	0.0780715	0.000848226	0.0237774	0.0461491	0.00851476	0.0136345
LD-size	0.00422633	0.00619444	0.0069795	0.00393764	0.00646234	0.00353174	0.00441391	0.0218692	0.0360459	0.00568933	0.00508091	0.00369654	0.0022781	0.00714461	0.0313369	0.0818118	0.00373785	0.0215346	0.045154	0.00707285	0.0109639
LD-number	0.0052533	0.00835794	0.00739697	0.00514094	0.00803756	0.00478502	0.00728357	0.0216543	0.0323482	0.0074304	0.00602834	0.00450145	0.000420176	0.00992648	0.0283293	0.0783745	0.0074099	0.0213371	0.0430666	0.00773297	0.0106822
Strains	SE 16:0;0 (%)	SE 16:1;0 (%)	SE 18:1;0 (%)
WT	0.0531049	0.118775	0.14572
LD-size	0.0559423	0.142454	0.138104
LD-number	0.0577266	0.135494	0.132079
Strains	PC 32:2;0 (%)	PC 34:2;0 (%)
WT	0.040656	0.068244
LD-size	0.036382	0.055618
LD-number	0.0395164	0.0574836
Strains	PE 32:2;0 (%)	PE 34:2;0 (%)
WT	0.000824794	0.0205752
LD-size	0.00878263	0.0220174
LD-number	0.00888786	0.0204121
Strains	PI 32:1;0 (%)	PI 32:2;0 (%)	PI 34:1;0 (%)	PI 34:2;0 (%)	PI 36:1;0 (%)	PI 36:2;0 (%)
WT	0.0148087	0.00452026	0.0314855	0.0314855	0.0120619	0.00288732
LD-size	0.015367	0.00499964	0.0309667	0.0309667	0.0111598	0.00249224
LD-number	0.0154212	0.00509268	0.0308931	0.0308931	0.0116668	0.00273389
Strains	PS 34:1;0 (%)	PS 34:2;0 (%)
WT	0.00702391	0.0140761
LD-size	0.008715	0.014485
LD-number	0.00821896	0.013781
lipids	abbreviation
DAG	diacylglycerol
TAG	triacylglycerol
SE	sterol ester
PC	phosphatidylcholine
PE	phosphatidylethanolamine
PI	phosphatidylinositol
PS	phosphatidylserine
