# Supplementary material for: Chain flexibility of medicinal lipids determines their selective partitioning into lipid droplets
Source: Nat Commun. 2022 Jun 24;13:3612. doi: 10.1038/s41467-022-31400-6 (PMC9232528; doi:10.1038/s41467-022-31400-6)
Supplement: Supplementary file 6 — Supplementary Data 3 [file 41467_2022_31400_MOESM6_ESM.xlsx]

## Sheet: Supplementary data 3
Supplementary Data 3. Squalene, zeaxanthin and β-carotene production of LD-engineered strains
Target terpene	Strain	Time (h)	Titer (mg/L)				Content (mg/g DCW)
			Without terbinafine	5 µg/mL terbinafine	10 µg/mL terbinafine		Without terbinafine	5 µg/mL terbinafine	10 µg/mL terbinafine
Squalene	WT/SQ	72	0.37 (±0.00)	3.21 (±0.48)	4.2 (±0.24)		0.05 (±0.00)	0.49 (±0.10)	0.67 (±0.04)
		144	0.43 (±0.05)	4.19 (±0.03)	5.23 (±0.16)		0.06 (±0.01)	0.71 (±0.03)	0.96 (±0.08)
	LD-number/SQ	72	1.23 (±0.06)	5 (±0.08)	10.52 (±0.37)		0.22 (±0.05)	0.82 (±0.00)	1.71 (±0.04)
		144	4.57 (±0.30)	5 (±0.09)	13.6 (±0.10)		0.72 (±0.04)	0.9 (±0.10)	2.39 (±0.05)
	LD-size/SQ	72	6.46 (±0.59)	7.6 (±0.82)	14.01 (±0.10)		1.03 (±0.09)	1.21 (±0.01)	2.52 (±0.17)
		144	13.93 (±0.16)	15.43 (±0.19	25.68 (±0.79)		1.64 (±0.02)	3.03 (±0.03)	5.02 (±0.36)
Zeaxanthin	WT/ZEA	72	1.26 (±0.05)	1.36 (±0.07)	1.71 (±0.01)		0.2 (±0.00)	0.22 (±0.01)	0.28 (±0.02)
		144	1.27 (±0.10)	1.58 (±0.09)	2.02 (±0.12)		0.2 (±0.01)	0.23 (±0.02)	0.33 (±0.06)
	LD-number/ZEA	72	2.57 (±0.34)	3.24 (±0.07)	3.68 (±0.01)		0.46 (±0.08)	0.5 (±0.01)	0.55 (±0.01)
		144	2.85 (±0.24)	3.57 (±0.29)	4.62 (±0.22)		0.49 (±0.04)	0.53 (±0.09)	0.68 (±0.04)
	LD-size/ZEA	72	1.91 (±0.18)	1.88 (±0.01)	2.29 (±0.02)		0.31 (±0.02)	0.31 (±0.00)	0.36 (±0.02)
		144	2.16 (±0.13)	1.83 (±0.03)	2.83 (±0.38)		0.32 (±0.01)	0.29 (±0.00)	0.41 (±0.06)
β-Carotene	WT/BC	72	14.04 (±0.35)	14.4 (±0.86)	16.23 (±0.05)		2.29 (±0.00)	2.46 (±0.18)	2.93 (±0.20)
		144	15.73 (±0.37)	15.45 (±0.80)	20.62 (±0.15)		2.2 (±0.02)	2.41 (±0.15)	3.58 (±0.08)
	LD-number/BC	72	14.35 (±0.79)	16.87 (±0.66)	23.8 (±0.93)		2.26 (±0.07)	2.65 (±0.10)	3.9 (±0.14)
		144	23.28 (±0.12)	25.08 (±0.25)	32.65 (±0.35)		3.81 (±0.03)	4.05 (±0.13)	5.66 (±0.30)
	LD-size/BC	72	15.7 (±0.10)	16.62 (±0.26)	17.43 (±0.13)		2.53 (±0.10	2.48 (±0.13)	2.75 (±0.08)
		144	16.67 (±1.08)	17.25 (±0.02)	22.11 (±0.90)		2.34 (±0.18)	2.77 (±0.05)	3.76 (±0.15)
