# Supplementary material for: Chain flexibility of medicinal lipids determines their selective partitioning into lipid droplets
Source: Nat Commun. 2022 Jun 24;13:3612. doi: 10.1038/s41467-022-31400-6 (PMC9232528; doi:10.1038/s41467-022-31400-6)
Supplement: Supplementary file 7 — Supplementary Data 4 [file 41467_2022_31400_MOESM7_ESM.xlsx]

## Sheet: Supplementary data 4
Supplementary Data 4. List of plasmids and strains used in this study
Plasmids / Strains	Description / Genotype	Reference
Plasmids
pUC57-URA3	pUC57-based vector containing AmpR, 3 × Myc-URA3, CYC1t	2
p416-GPD1	Expression vector containing GPD1 promoter, CEN/ARS single-copy origin and URA3 marker	2
p416-GPD1-LOA1	loa1 expression, in p416-GPD1	This study
p416-GPD1-DGA1	dga1 expression, in p416-GPD1	This study
p416-GPD1-LRO1	lro1 expression, in p416-GPD1	This study
p416-GPD1-CLD1	cld1 expression, in p416-GPD1	This study
pUC57-GPD-tHMG1	pUC57-GPD harboring thmg1 (PGPD-thmg1-CYC1t)	This study
pUC57-TEF1-ERG20	pUC57-TEF1 harboring erg20 (PTEF1-erg20-CYC1t)	This study
pUC57-GPD-Loa1	pUC57-GPD harboring thmg1 (PGPD-loa1-CYC1t)	This study
pUC57-GPD-Lro1	pUC57-GPD harboring thmg1 (PGPD-lro1-CYC1t)	This study
pAC-ZEAXipi	Harboring β-carotene biosynthesis genes (crtE, crtI, crtB, crtY, and crtZ), CEN/ARS single-copy origin and URA3 marker	Addgene
pLM494	Harboring β-carotene biosynthesis genes (crtE, crtI, crtYB, tHMG1), CEN/ARS single-copy origin and URA3 marker	Addgene
Strains
CEN.PK2-1D (WT)	MATα ura3-52 trp1-289 leu2-3,112 his3Δ1 MAL2-8C SUC2	Euroscarf
WT-LOA1	CEN.PK2-1D [p416-GPD1-LOA1]	This study
WT-ΔERD1	CEN.PK2-1D Δerd1	This study
WT- ΔSEI1	CEN.PK2-1D Δsei1	This study
WT-ΔPEX10	CEN.PK2-1D Δpex10	This study
WT-ΔTGL3	CEN.PK2-1D Δtgl3	This study
WT-ΔTGL4	CEN.PK2-1D Δtgl4	This study
WT-ΔTGL5	CEN.PK2-1D Δtgl5	This study
WT-DGA1	CEN.PK2-1D [p416-GPD1-LOA1]	This study
WT-LRO1	CEN.PK2-1D [p416-GPD1-LRO1]	This study
WT-CLD1	CEN.PK2-1D [p416-GPD1-CLD1]	This study
LD-number	CEN.PK2-1D Δerd1 [p416-GPD1-LOA1]	This study
LD-size	CEN.PK2-1D Δtgl3 Δtgl4 [p416-GPD1-LRO1]	This study
WT/SQ	CEN.PK2-1D Δlpp1::PGPD-thmg1 Δleu2::PTEF1-erg20	This study
LD-number/SQ	CEN.PK2-1D Δerd1 Δhis3::PGPD1-loa1 Δlpp1::PGPD-thmg1 Δleu2::PTEF1-erg20	This study
LD-size/SQ	CEN.PK2-1D Δtgl3 Δtgl4 Δhis3::PGPD1-lro1 Δlpp1::PGPD-thmg1 Δleu2::PTEF1-erg20	This study
WT/ZEA	CEN.PK2-1D pAC-ZEAXipi	This study
LD-number/ZEA	CEN.PK2-1D Δerd1 Δhis3:: PGPD1-loa1 pAC-ZEAXipi	This study
LD-size/ZEA	CEN.PK2-1D Δtgl3 Δtgl4 Δhis3::PGPD1-lro1 pAC-ZEAXipi	This study
WT/BC	CEN.PK2-1D pLM494	This study
LD-number/BC	CEN.PK2-1D Δerd1 Δhis3:: PGPD1-loa1 pLM494	This study
LD-size/BC	CEN.PK2-1D Δtgl3 Δtgl4 Δhis3::PGPD1-lro1 pLM494	This study
