# Supplementary material for: Chain flexibility of medicinal lipids determines their selective partitioning into lipid droplets
Source: Nat Commun. 2022 Jun 24;13:3612. doi: 10.1038/s41467-022-31400-6 (PMC9232528; doi:10.1038/s41467-022-31400-6)
Supplement: Supplementary file 8 — Supplementary Data 5 [file 41467_2022_31400_MOESM8_ESM.xlsx]

## Sheet: Supplementary data 5
Supplementary Data 5. List of primers in this study
Primer name	Primer sequence (5’-3’)
Del-Erd1-F	ATTAGTATTATACAAAGTTTTCAATTCTGCAACAAGTTGGGCCGCAAAATCCAGTCACGACGTTGTAAAA
Del-Erd1-R	GAACAAATATTTACAGCATTTGCATGATTTTATATGGCTTGCCCAACAAAAGGTTTCCCGACTGGAAAGC
Del-Sei1-F	AAAATGTGAATCCAAGGTTTCAAGAAAATAAGATAAAGTGAATAGGAAGGCCAGTCACGACGTTGTAAAA
Del-Sei1-R	AGAAAATAACAGCTAGGTTTTAAAATTATATAGCGAGAAGTACAATTCTAAGGTTTCCCGACTGGAAAGC
Del-Pex10-F	AGAAACAGACACTACTACATCGGTGGGGGGTCATACAATAGAGGACCAAACCAGTCACGACGTTGTAAAA
Del-Pex10-R	AAGGCCTGTGGACAATGCTAAAAGAGTAGTCAAATTATTGATTAGTTCCTAGGTTTCCCGACTGGAAAGC
Del-Tgl3-F	AGTAAGGGAATCATCTATTCATATATCACATCTTTGAGTTGCCGTTAAGCCCAGTCACGACGTTGTAAAA
Del-Tgl3-R	ATCGAGCTCTATCAATAAAAAAAATAAGACAGAAAAAAGTGGAAACGATAAGGTTTCCCGACTGGAAAGC
Del-Tgl4-F	CGCTGTAATAATTATTGAAGGGAGTACAGGTATATGTAATAAAAGTCTGACCAGTCACGACGTTGTAAAA
Del-Tgl4-R	ACATAGATGAAAAAGAATATCTAGAGGATATATAAGCAAGCCCGTGTTTTCAGGTTTCCCGACTGGAAAGC
Del-Tgl5-F	GACAAAAGACATCATAAACAGCACAAGGAAGACGGTTCTGTTTCGTTGCTCCAGTCACGACGTTGTAAAA
Del-Tgl5-R	TGAGAATATAGAAAGCTTTTTATATAAAAATGTACTTATTGTCTTTCATTAGGTTTCCCGACTGGAAAGC
Loa1-BamHI-F	CTAGTGGATCCATGGAAAAGTACACCAATTGGAG
Loa1-XhoI-R	CATGACTCGAGCTACTTCCTCTTTTTACGTTGATCG
Dga1-EcoRI-F	GCAGGAATTCATGTCAGGAACATTCAATGATATAAG
Dga1-XhoI-R	CATGACTCGAGTTACCCAACTATCTTCAATTCTGCA
Lro1-EcoRI-F	GCAGGAATTCATGGGCACACTGTTTCGAAG
Lro1-XhoI-R	CATGACTCGAGTTACATTGGGAAGGGCATCTGAG
Cld1-EcoRI-F	CTGCAGGAATTCATGTTCAAGTCAACTTTAAACTCC
Cld1-XhoI-R	CATGACTCGAGTTATATTTTTTGCATTTCTTTCGTAAGAAT
ERG20-F	GGAATTCATGGCTTCAGAAAAAGAAATTAGGA
ERG20-R	CCGCTCGAGTTATTTACTTCTCTTGTAAACCTTGTTCAA
tHMG1-F	GGAATTCATGGCTGCAGACCAATTGGTG
tHMG1-R	CCGCTCGAGTTAGGATTTAATGCAGGTGACG
Del-leu2::TEF-F	TTCCGGCTCGTATGTTGTGTGGAATTGTGAGCGGATAACAATTTCACACAGGAAACAGCTATGAC
Del-leu2::TEF-R	GGATGTGCTGCAAGGCGATTAAGTTGGGTAACGCCAGGGTTTTCCCAGTCACGACGTTGTAAAACGACGGCCAGT
Del-lpp1::tHMG1-F	GAGAAACTCCTACATCAACGCCTAAGGAAACTCGTCATATTCTACCAAGGCCAGTCACGACGTTGTAAAA
Del-lpp1::tHMG1-R	CTAAACACTAACCGGTGAAGGAAGTATGTCTCTTTTCGCCAAGTTTGTAAAGGTTTCCCGACTGGAAAGC
Del-his3::GPD-F	TGTGATTTCTTCGAAGAATATACTAAAAAATGAGCAGGCAAGATAAACGAAGGCAAAGCAGGAAACAGCTATGAC
Del-his3::GPD-R	TATACATATATACACATGTATATATATCGTATGCTGCAGCTTTAAATAATCGGTGTCAGTAAAACGACGGCCAGT
