# Supplementary material for: Chain flexibility of medicinal lipids determines their selective partitioning into lipid droplets
Source: Nat Commun. 2022 Jun 24;13:3612. doi: 10.1038/s41467-022-31400-6 (PMC9232528; doi:10.1038/s41467-022-31400-6)
Supplement: Supplementary file 12 — Source Data [file 41467_2022_31400_MOESM12_ESM.xlsx]

## Sheet: Fig. 3B
Fig. 3B Quantification of the size of LDs in yeast engineered by overexpression or deletion of each of ten select genes associated with LD engineering
WT	WT-ΔTGL3	WT-LRO1	WT-ΔTGL4	WT-DGA1	WT-CLD1	WT-ΔSEI1	WT-ΔTGL5	WT-ΔPEX10	WT-ΔERD1	WT-LOA1
0.26595	0.373944	0.435849	0.354474	0.283605	0.363592	0.238989	0.19467	0.327881	0.253115	0.188306
0.22123	0.339635	0.346402	0.37366	0.348869	0.200223	0.213193	0.176527	0.371936	0.277495	0.116216
0.26522	0.418441	0.327796	0.384483	0.216634	0.178809	0.341199	0.284563	0.326812	0.26542	0.176997
0.22935	0.270149	0.112025	0.316526	0.322978	0.308005	0.239691	0.189932	0.303884	0.232118	0.261873
0.1897	0.282132	0.461888	0.30972	0.372589	0.223471	0.496678	0.253511	0.336534	0.24035	0.160501
0.14995	0.306851	0.218229	0.326753	0.333241	0.251156	0.501767	0.233521	0.224785	0.221701	0.192095
0.22149	0.322635	0.381134	0.2676	0.365273	0.298028	0.232535	0.17452	0.233536	0.193555	0.134535
0.18184	0.32798	0.372697	0.283691	0.204099	0.298554	0.191921	0.196557	0.33	0.103807	0.118588
0.28206	0.352518	0.327796	0.335423	0.281805	0.386623	0.138184	0.351718	0.35663	0.130352	0.166873
0.20762	0.282132	0.352793	0.355397	0.36498	0.241691	0.241797	0.308972	0.249059	0.189443	0.142093
0.25143	0.267679	0.367367	0.364298	0.35658	0.241317	0.257357	0.351718	0.227101	0.138968	0.171811
0.20364	0.278292	0.408354	0.346265	0.347563	0.250111	0.245268	0.234479	0.171603	0.242937	0.153846
0.20818	0.282132	0.335821	0.30972	0.364274	0.379189	0.306785	0.34072	0.177583	0.217168	0.100127
0.18345	0.317715	0.26549	0.240802	0.360609	0.289509	0.759299	0.262158	0.23613	0.2254	0.125438
0.29632	0.278292	0.298984	0.387463	0.289306	0.353713	0.317333	0.264611	0.214885	0.245975	0.100609
0.26849	0.34253	0.298984	0.233881	0.300386	0.468101	0.423208	0.215894	0.149329	0.175835	0.149262
0.19535	0.257278	0.34416	0.373218	0.325804	0.299763	0.422818	0.245702	0.196234	0.34017	0.106198
0.17475	0.325703	0.360031	0.346035	0.166631	0.295405	0.25802	0.292618	0.201916	0.340898	0.0850825
0.21206	0.29344	0.32463	0.360914	0.303086	0.196852	0.299258	0.241122	0.243397	0.264021	0.153846
0.20772	0.320725	0.352302	0.286574	0.344446	0.232581	0.250045	0.298894	0.211202	0.233172	0.153846
0.19525	0.338246	0.1679	0.337134	0.206716	0.309405	0.335466	0.327657	0.224389	0.309015	0.100127
0.22289	0.31426	0.320087	0.346265	0.218088	0.483718	0.278181	0.27426	0.230903	0.324185	0.186573
0.19576	0.367769	0.367367	0.160579	0.373939	0.278545	0.525769	0.2992	0.179543	0.256373	0.203016
0.16852	0.423632	0.281519	0.372545	0.37066	0.251156	0.234349	0.302594	0.206193	0.264021	0.100818
0.12978	0.367383	0.298984	0.419029	0.306773	0.357598	0.287735	0.181818	0.219696	0.31142	0.27556
0.20734	0.43631	0.250503	0.172421	0.274454	0.313566	0.314408	0.212891	0.206609	0.148197	0.137739
0.23709	0.500972	0.21345	0.2002	0.269589	0.326541	0.332778	0.189341	0.308141	0.118354	0.134535
0.12844	0.230148	0.270308	0.308644	0.274454	0.197186	0.221535	0.220169	0.290698	0.167373	0.117101
0.17729	0.336027	0.32463	0.385329	0.305444	0.291875	0.491421	0.226833	0.278442	0.175835	0.279383
0.13848	0.274259	0.294637	0.276655	0.249936	0.200389	0.496315	0.220169	0.326	0.223924	0.121048
0.24396	0.302027	0.182631	0.407302	0.365986	0.328651	0.135906	0.232884	0.216489	0.303188	0.136127
0.18216	0.22212	0.228987	0.333212	0.206065	0.271013	0.233376	0.245702	0.169029	0.196957	0.0951359
0.1897	0.311733	0.21703	0.246531	0.202789	0.456329	0.249062	0.26179	0.165386	0.283245	0.125438
0.21479	0.257452	0.272826	0.227095	0.328933	0.306881	0.240159	0.238015	0.252188	0.204585	0.163825
0.21105	0.321612	0.218229	0.2676	0.19222	0.474154	0.309156	0.106445	0.216489	0.19206	0.169064
0.20459	0.309282	0.260258	0.338595	0.0958423	0.392184	0.415601	0.166363	0.233536	0.248486	0.0739317
0.19133	0.346389	0.193586	0.324484	0.225911	0.345056	0.415174	0.191147	0.235021	0.260705	0.0951359
0.17576	0.277096	0.160053	0.298916	0.309087	0.359057	0.440495	0.328209	0.256286	0.184345	0.0834364
0.2024	0.321612	0.231977	0.18484	0.182962	0.326541	0.445584	0.272563	0.327881	0.267758	0.189861
0.226	0.270458	0.317392	0.366989	0.225911	0.218686	0.176353	0.3546	0.307864	0.343553	0.112712
0.20431	0.220191	0.288756	0.366989	0.185748	0.245642	0.135738	0.286526	0.197996	0.19206	0.0884985
0.15443	0.240317	0.223284	0.271868	0.267048	0.295723	0.185615	0.270519	0.242684	0.171781	0.12034
0.17608	0.2649	0.380229	0.324484	0.182962	0.265512	0.201174	0.311078	0.262008	0.159246	0.108782
0.19265	0.293343	0.307205	0.308644	0.164022	0.378106	0.250602	0.289756	0.234901	0.273125	0.0850825
0.23962	0.16921	0.317392	0.191942	0.225911	0.243806	0.703116	0.329905	0.309528	0.207815	0.129526
0.25397	0.2534	0.287557	0.34863	0.1985	0.236	0.243076	0.289756	0.322503	0.227604	0.19303
0.25481	0.339635	0.231977	0.34863	0.225911	0.236763	0.193862	0.276697	0.358433	0.176765	0.127084
0.2791	0.189934	0.338377	0.318352	0.323296	0.3708	0.279284	0.181927	0.322032	0.180713	0.113951
0.23163	0.339635	0.241771	0.313521	0.404115	0.290238	0.221998	0.248075	0.172742	0.134416	0.12404
0.18165	0.33373	0.263858	0.278678	0.398117	0.178734	0.469586	0.209874	0.230553	0.126807	0.167101
0.20152	0.20622	0.229361	0.275375	0.326857	0.225243	0.231552	0.169688	0.212555	0.149327	0.159404
0.24858	0.207436	0.20397	0.330301	0.313352	0.35347	0.258226	0.191665	0.135826	0.214858	0.137739
0.17997	0.262373	0.26549	0.347198	0.477124	0.475447		0.346081	0.202587	0.167373	0.132588
0.17578	0.57947	0.200135	0.357024	0.357504	0.260182		0.306616	0.215903	0.241902	0.135828
0.21921	0.369244	0.193586	0.340913	0.384669	0.243425		0.278971	0.225676	0.245142	0.134535
0.19847	0.33422	0.278765	0.355792	0.337205	0.272503		0.232415	0.171177	0.208016	0.253207
0.18429	0.416179	0.224051	0.278376	0.177826	0.187969		0.290317	0.198771	0.194628	0.131562
0.15085	0.257039	0.294637	0.32986	0.275886	0.215654		0.322374	0.273215	0.184345	0.269159
0.27003	0.269927	0.323823	0.341143	0.362507	0.262525		0.265804	0.317634	0.231754	0.171829
0.22493	0.274009	0.258606	0.152381	0.349946	0.263051		0.291698	0.211262	0.283245	0.132748
0.23464	0.310508	0.297253	0.367423	0.351467	0.351121		0.297311	0.160663	0.226147	0.170006
0.2024	0.273217	0.272826	0.41083	0.281007	0.206189		0.145724	0.197914	0.223924	0.263191
0.21539	0.306137	0.207314	0.315009	0.294679	0.205814		0.240419	0.225716	0.150142	0.198021
0.18944	0.363069	0.182631	0.241065	0.359611	0.214609		0.253334	0.229643	0.233354	0.154802
0.27324	0.418217	0.176397	0.224811	0.361656	0.343687		0.219241	0.302798	0.130352	0.166979
0.20001	0.36512	0.196674	0.254368	0.301226	0.254007		0.0985413	0.346853	0.18769	0.145774
0.25174	0.418275	0.189102	0.330152	0.265576	0.318211		0.160927	0.301729	0.171781	0.139934
0.15933	0.266666	0.250503	0.316169	0.261712	0.259903		0.1775	0.278801	0.200292	0.152766
0.16339	0.293787	0.239273	0.357932	0.268907	0.161349		0.319632	0.311451	0.17274	0.138518
0.18944	0.213881	0.322987	0.289974	0.320055	0.197079		0.195001	0.199702	0.217168	0.139934
0.18944	0.287928	0.106483	0.283169	0.17251	0.273903		0.165011	0.208453	0.183214	0.115048
0.16339	0.166947	0.459573	0.300201	0.0875438	0.448216		0.118017	0.304917	0.209597	0.141881
0.19847	0.24029	0.204813	0.241049	0.220204	0.243043		0.138047	0.331548	0.151532	0.195155
0.18165	0.33127	0.372574	0.257139	0.300789	0.215654		0.293208	0.223976	0.2254	0.199066
0.15684	0.181695	0.364926	0.308872	0.177255	0.322095		0.250462	0.202019	0.215826	0.125774
0.14281	0.33456	0.322452	0.328845	0.211583	0.278064		0.293208	0.14652	0.171781	0.0940739
0.18571	0.325607	0.339377	0.337746	0.180675	0.291038		0.212009	0.1525	0.245975	0.108021
0.15345	0.362037	0.358935	0.346666	0.266961			0.187192	0.211047	0.136562	0.110889
0.13493	0.316184	0.40316	0.319483	0.173957			0.234108	0.189802	0.25783	0.177209
0.29063	0.268957	0.327508	0.334363	0.137338			0.182613	0.124246	0.22977	0.170926
0.20592	0.293676	0.258115	0.260023	0.142042			0.240384	0.171151	0.24104	0.144058
0.24293	0.30946	0.162707	0.310582	0.345618			0.269147	0.176833	0.167133	0.139934
0.31317	0.314805	0.311774	0.319714	0.297997			0.21575	0.218314	0.148197	0.162696
0.22052	0.242174	0.34891	0.134028	0.258649			0.24069	0.186119	0.178863	0.181581
0.22332	0.268957	0.273748	0.241049	0.310128			0.20328	0.199306	0.205409	0.166979
0.26292	0.254504	0.293639	0.312044	0.129507			0.179505	0.140303	0.182994	0.17567
0.12859	0.265117	0.242733	0.297933	0.207213			0.143676	0.227105	0.154771	0.150713
0.16479	0.268957	0.208106	0.272365	0.319557			0.107853	0.191406	0.204585	0.200254
0.28501	0.304539	0.256892	0.158289	0.289682			0.132637	0.233234	0.116591	0.191458
0.19091	0.265117	0.31988	0.340438	0.286017			0.269699	0.264182	0.10925	0.152253
0.10057	0.329355	0.289827	0.340438	0.132124			0.214054	0.240541	0.136562	0.170926
0.17376	0.301085	0.1742	0.245316	0.143497			0.29609		0.111128	0.188148
0.18429	0.354594	0.249381	0.297933	0.299347			0.228016		0.193133	0.152253
0.25259	0.410457	0.28894	0.248824	0.296068			0.133155		0.19987	0.169068
0.13622	0.354208	0.256482	0.303749	0.232181			0.287571		0.13776	0.0884985
0.17871	0.423135	0.267632	0.320647	0.199862			0.248107		0.172979	0.154802
0.14548	0.487797	0.204813		0.194997			0.220461		0.155049	0.132748
0.19851	0.216973	0.251698		0.199862			0.173905		0.167881	0.150182
0.19724	0.322852	0.185815		0.230852			0.231807		0.0980567	0.159545
0.14786	0.261084	0.152283		0.175344					0.154771	0.194095
0.15405	0.288852	0.374885		0.349733					0.162093	0.125155
0.22123	0.208945	0.299434		0.117629					0.174886	0.147297
0.1897	0.298558	0.312048		0.263815					0.134416	0.125774
0.23412	0.308437	0.295652		0.151319					0.244279	0.0791531
0.16096	0.257283	0.277046		0.234495					0.220397	0.131562
0.22609	0.207016	0.159799		0.263499					0.213315	0.159545
0.20115	0.227142	0.411138		0.151319					0.245975	0.156572
0.23086	0.251725	0.167479		0.25961					0.212549	0.146483
0.26935	0.280168	0.330384		0.262527					0.184125	0.125774
0.27788	0.321745	0.321947		0.253776					0.179333	0.0973484
0.20152	0.322529	0.277046							0.180243	0.0911181
0.1563		0.302043							0.176765	0.119066
0.10658		0.316617							0.19987	0.206414
0.16466		0.357604							0.195471	0.202007
0.16373		0.28507							0.173928	0.202007
0.20431		0.21474							0.273269	0.134801
0.17252		0.248233							0.22977	0.147297
0.17297		0.248233							0.257504	0.188148
0.13736		0.293409							0.130352	0.189387
0.24293		0.316617							0.200493	0.170236
0.2254		0.230769							0.202151	0.157563
0.28206		0.248233							0.206406	0.181581
0.22497		0.199753							0.173219	0.17567
0.19376		0.1627							0.151532	0.194891
0.16096		0.219558							0.212549	0.100906
0.19585		0.27388							0.141622	0.150182
0.22952		0.243887							0.141335	0.166979
0.19486		0.131881							0.195471	0.178094
0.13261		0.209508							0.167373	0.139934
0.14995		0.142836							0.212549	0.233813
0.14112		0.109303							0.202151	0.211104
0.2091		0.181227							0.182083	0.201963
0.18753		0.266642							0.22815	0.233813
0.2254		0.238006							0.161067	0.180502
0.12613		0.172534							0.193555	0.206609
0.20966		0.329479							0.194829	0.118075
0.11296		0.256454							0.203569	0.164625
0.18405		0.266642							0.194829	0.158306
		0.236807							0.135345	0.168377
		0.181227							0.180243	0.120376
		0.178611							0.209597	0.131562
		0.15322							0.135345	0.135084
		0.21474							0.136562	0.169068
		0.149385							0.162093	0.120376
		0.142836							0.150688	0.125155
									0.19206	0.147297
									0.175126	0.151226
									0.196104	0.125155
									0.141622	0.150447
									0.208553	0.135084
									0.23437	0.115384
									0.217503	0.119066
									0.158767	0.135084
									0.21045	0.0876135
									0.197742	0.154554
									0.180905	0.0923924
									0.0898533	0.135084
									0.0843525	0.132748
									0.144881	0.115384
									0.0958429	0.108021
									0.195021	0.113331
									0.143817	0.0834895
									0.1955	0.126712
									0.222017	0.0876135
									0.163185	0.100906
									0.326217	0.135084
									0.294898	0.0791531
									0.219458	0.088941
									0.190047	0.100906
									0.261098	0.0643813
									0.250834	0.118581
									0.226473	0.145517
									0.240062	0.104725
									0.29877	0.0863932
									0.134243	0.124353
									0.0723542	0.130914
									0.12281	0.129891
									0.13271	0.107268
									0.176007	0.0703172
									0.229837	0.093243
									0.167057	0.0330398
									0.259287	0.138083
									0.191935	0.0642779
									0.178106	0.0385043
									0.202486	0.124036
									0.236747	0.121651
									0.171695	0.0576069
									0.253795	0.175394
									0.297553	0.161095
										0.0542393
										0.04575
										0.105544
										0.0920152
										0.105922
										0.0374628
										0.0744701
										0.270317
										0.0629411
										0.0829175
										0.0526464
										0.0271439
										0.0273535
										0.0653259
										0.0512416
										0.0473411
										0.101533
										0.0465782
										0.0737621
										0.0789723
										0.0528876
										0.0870061
										0.0918512
										0.0851635
										0.0673725
										0.0942295
										0.0849064
										0.116883
										0.12656
										0.0906681
										0.0892494
										0.104725
										0.0710121
										0.0890416
										0.257981
										0.129908
										0.0861696
										0.140196
										0.130996
										0.065501
										0.143623
										0.125059
										0.279196
										0.110124
										0.120571
										0.295998
										0.128755
										0.273128

## Sheet: Fig. 3C
Fig. 3C The size of LDs in the designer yeast cells
WT	LD-size	LD-number
0.26595	0.24765	0.202086
0.22123	0.21458	0.215248
0.26522	0.30644	0.190546
0.22935	0.23773	0.158544
0.1897	0.28538	0.16711
0.14995	0.27196	0.145884
0.22149	0.25784	0.196283
0.18184	0.22181	0.108406
0.28206	0.26548	0.122978
0.20762	0.30207	0.129072
0.25143	0.2789	0.194786
0.20364	0.2759	0.149795
0.20818	0.29681	0.149476
0.18345	0.40462	0.173618
0.29632	0.32539	0.183333
0.26849	0.30563	0.145884
0.19535	0.32025	0.124128
0.17475	0.29427	0.1533
0.21206	0.29457	0.173908
0.20772	0.34641	0.175559
0.19525	0.30427	0.106166
0.22289	0.31841	0.167988
0.19576	0.2281	0.147207
0.16852	0.45782	0.114442
0.12978	0.34715	0.201352
0.20734	0.34715	0.155155
0.23709	0.14181	0.144909
0.12844	0.35821	0.180146
0.17729	0.33021	0.180948
0.13848	0.32539	0.187485
0.24396	0.3667	0.145884
0.18216	0.35751	0.176911
0.1897	0.23773	0.180948
0.21479	0.25784	0.188779
0.21105	0.20139	0.133485
0.20459	0.37917	0.186713
0.19133	0.30752	0.141519
0.17576	0.21458	0.196283
0.2024	0.29681	0.168848
0.226	0.2533	0.176911
0.20431	0.28393	0.111902
0.15443	0.38635	0.140525
0.17608	0.44902	0.177732
0.19265	0.29228	0.149795
0.23962	0.20385	0.176911
0.25397	0.19679	0.206084
0.25481	0.70394	0.155155
0.2791	0.1783	0.157337
0.23163	0.17296	0.167699
0.18165	0.34595	0.15359
0.20152	0.40978	0.300392
0.24858	0.44479	0.16711
0.17997	0.26302	0.245329
0.17578	0.20557	0.145884
0.21921	0.20828	0.155155
0.19847	0.38532	0.217894
0.18429	0.53628	0.206326
0.15085	0.30942	0.184395
0.27003	0.37198	0.20818
0.22493	0.23367	0.19749
0.23464	0.42589	0.142881
0.2024	0.41835	0.237353
0.21539	0.42589	0.20703
0.18944	0.42939	0.237353
0.27324	0.27349	0.225726
0.20001	0.35502	0.162455
0.25174	0.19435	0.291788
0.15933	0.32932	0.237565
0.16339	0.49907	0.202318
0.18944	0.41386	0.196283
0.18944	0.49418	0.166839
0.16339	0.27486	0.202318
0.19847	0.45782	0.211386
0.18165	0.3667	0.136343
0.15684	0.35751	0.186713
0.14281	0.42589	0.20703
0.18571	0.41835	0.216127
0.15345	0.42589	0.138786
0.13493	0.42939	0.226576
0.29063	0.32025	0.215248
0.20592	0.29427	0.206084
0.24293	0.29457	0.0904738
0.31317	0.34641	0.119386
0.22052	0.30427	0.137406
0.22332	0.31841	0.189542
0.26292	0.34529	0.198465
0.12859	0.45782	0.316026
0.16479	0.33021	0.261321
0.28501	0.32539	0.147207
0.19091	0.41357	0.167699
0.10057	0.35751	0.124919
0.17376	0.37917	0.174738
0.18429	0.42471	0.216127
0.25259		0.200174
0.13622		0.215451
0.17871		0.208653
0.14548		0.24277
0.19851		0.180948
0.19724		0.206326
0.14786		0.159751
0.15405		0.25685
0.22123		0.147207
0.1897		0.204201
0.23412		0.174738
0.16096		0.185158
0.22609		0.180146
0.20115		0.279311
0.23086		0.187485
0.26935		0.167988
0.27788		0.19355
0.20152		0.273749
0.1563		0.202318
0.10658		0.215248
0.16466		0.216803
0.16373		0.217894
0.20431		0.19355
0.17252		0.174738
0.17297		0.144909
0.13736		0.15359
0.24293		0.180948
0.2254		0.180146
0.28206		0.161837
0.22497		0.198697
0.19376		0.20818
0.16096		0.159751
0.19585		0.188779
0.22952		0.292763
0.19486		0.26697
0.13261		0.277042
0.14995		0.233258
0.14112		0.20818
0.2091		0.236358
0.18753		0.23715
0.2254		0.296684
0.12613		0.216803
0.20966		0.176911
0.11296		0.25908
0.18405		0.192806
		0.245329
		0.188779
		0.21071
		0.155155
		0.19355
		0.174738
		0.166839
		0.166839
		0.159751
		0.210034
		0.243774
		0.171378
		0.150123
		0.176911
		0.237353
		0.250196
		0.245329
		0.127952
		0.215248
		0.125682
		0.319203
		0.215248
		0.16711
		0.206326
		0.19355
		0.22054
		0.217247
		0.158544
		0.16711
		0.202086
		0.132046
		0.192806
		0.167988
		0.211859
		0.222491
		0.222491
		0.158544
		0.188779
		0.202318
		0.173618
		0.215451
		0.176911
		0.219459
		0.234089
		0.149795
		0.173908
		0.118179
		0.195549
		0.158245
		0.234089
		0.140525
		0.136343
		0.174738
		0.171378
		0.229115
		0.106166
		0.138786
		0.171668
		0.202318
		0.180417
		0.219459
		0.174738
		0.212303
		0.1533
		0.222491
		0.201352
		0.155155
		0.215248
		0.173618
		0.211859
		0.173618
		0.270717
		0.148501
		0.270717
		0.237565
		0.141519
		0.190546
		0.243774
		0.234089
		0.211386
		0.215248
		0.167699
		0.242393
		0.16711
		0.204201
		0.217894
		0.229115
		0.210034
		0.155155
		0.237565
		0.180417
		0.215451
		0.194786
		0.237565
		0.247685
		0.270717
		0.288639
		0.231617
		0.209802
		0.215248
		0.138786
		0.257612
		0.264237
		0.16655
		0.163343
		0.194786
		0.186452
		0.162455
		0.228256
		0.159751
		0.169408
		0.210034
		0.267858
		0.214331
		0.206326
		0.118179
		0.152354
		0.188779
		0.187485
		0.267858
		0.291788
		0.188779
		0.384859
		0.141519
		0.171668
		0.21071
		0.182531
		0.242393
		0.180948
		0.321472
		0.223785
		0.210034
		0.211859
		0.202318
		0.333389
		0.158245
		0.225726
		0.245329
		0.208653
		0.155155
		0.158245
		0.188779
		0.210034
		0.124128
		0.186452
		0.166839
		0.180146
		0.1533
		0.294414
		0.260442
		0.298064
		0.355734
		0.27062
		0.20818
		0.239622
		0.167844
		0.2045
		0.237826
		0.257081
		0.250689
		0.262083
		0.354527
		0.217334
		0.415596
		0.303482
		0.220811
		0.351147
		0.512685
		0.229936
		0.296239
		0.284313
		0.139636

## Sheet: Fig. 3D
Fig. 3D
	Strain		Relative abundance of lipids in LDs (mol %)
			DAG	TAG	SE	PA	PC	PE	PG	PI	PS	LPs
	WT	Repeat 1	13.1285	31.018	30.6537	n.d.	12.7292	2.32689	n.d.	8.03414	2.10951	n.d.
		Repeat 2	12.0486	33.5292	32.8708	n.d.	9.05003	1.96253	n.d.	8.42604	2.11274	n.d.
	LD-size	Repeat 1	9.78056	35.7248	35.5931	n.d.	7.67759	2.58509	n.d.	6.71283	1.92603	n.d.
		Repeat 2	6.79668	35.2569	31.7144	0.343505	10.7242	3.58419	n.d.	8.86003	2.72008	n.d.
	LD-number	Repeat 1	6.15238	35.8993	28.9613	0.267841	10.4537	3.93112	n.d.	9.46157	2.87281	n.d.
		Repeat 2	8.8	28.5013	36.1027	n.d.	5.94991	1.92585	n.d.	5.18466	1.53669	n.d.
	Strain		Total lipids content (mg/g DCW)
			Whole cells	LDs
	WT	Repeat 1	2.814	0.0238632
		Repeat 2	2.734	0.024547
	LD-size	Repeat 1	3.466	0.0513504
		Repeat 2	3.464	0.0525812
	LD-number	Repeat 1	3.537	0.0534701
		Repeat 2	3.3	0.0547009
	Lipids	abbreviation
	DAG	diacylglycerol
	TAG	triacylglycerol
	SE	sterol ester
	PA	phosphatidic acid
	PC	phosphatidylcholine
	PE	phosphatidylethanolamine
	PG	phosphatidylglycerol
	PI	phosphatidylinositol
	PS	phosphatidylserine
	LPs	lyso-phospholipids

## Sheet: Fig. 4B
Fig. 4B
				- Terbinafine		+ Terbinafine							- Terbinafine		+ Terbinafine
		Strain		Squalene content (mg/g DCW)	Squalene titer (mg/L)	Squalene content (mg/g DCW)	Squalene titer (mg/L)				Strain		Squalene content (mg/g DCW)	Squalene titer (mg/L)	Squalene content (mg/g DCW)	Squalene titer (mg/L)
	72 hr	WT/SQ	Repeat 1	0.0525998	0.36399	0.713189	4.44887			144 hr	WT/SQ	Repeat 1	0.0601224	0.404023	1.05047	5.41615
			Repeat 2	0.0498832	0.370133	0.646055	3.96493					Repeat 2	0.0715932	0.485402	0.911586	5.14638
			Repeat 3	0.0514085	0.365	0.641081	4.1762					Repeat 3	0.061194	0.41	0.923053	5.13077
		LD-number/SQ	Repeat 1	0.273619	1.29553	1.66334	10.9453				LD-number/SQ	Repeat 1	0.705256	4.39258	2.34204	13.7099
			Repeat 2	0.198699	1.19603	1.7166	10.3877					Repeat 2	0.763174	4.92455	2.39847	13.5349
			Repeat 3	0.188683	1.19051	1.75084	10.236					Repeat 3	0.695369	4.40446	2.44239	13.5556
		LD-size/SQ	Repeat 1	1.09974	7.11766	2.70991	14.1233				LD-size/SQ	Repeat 1	1.61398	13.9744	4.75745	26.5797
			Repeat 2	0.926916	6.30485	2.47102	13.9516					Repeat 2	1.65348	13.7604	5.43646	25.0883
			Repeat 3	1.06435	5.95949	2.38107	13.9627					Repeat 3	1.64747	14.0688	4.8754	25.3838
				- Terbinafine		+ Terbinafine							- Terbinafine		+ Terbinafine
		Strain		zeaxanthin content (mg/g DCW)	zeaxanthin titer (mg/L)	zeaxanthin content (mg/g DCW)	zeaxanthin titer (mg/L)				Strain		zeaxanthin content (mg/g DCW)	zeaxanthin titer (mg/L)	zeaxanthin content (mg/g DCW)	zeaxanthin titer (mg/L)
	72 hr	WT/ZEA	Repeat 1	0.199798	1.24811	0.29441	1.71342			144 hr	WT/ZEA	Repeat 1	0.208891	1.19739	0.267598	1.89473
			Repeat 2	0.202797	1.31652	0.265776	1.70515					Repeat 2	0.189038	1.37517	0.364595	2.11993
			Repeat 3	0.200135	1.22678	0.271023	1.70238					Repeat 3	0.194378	1.22802	0.361807	2.05442
		LD-number/ZEA	Repeat 1	0.414952	2.20343	0.544563	3.69214				LD-number/ZEA	Repeat 1	0.459024	2.65884	0.651266	4.59623
			Repeat 2	0.550894	2.63524	0.564049	3.6776					Repeat 2	0.527962	3.11924	0.717119	4.85587
			Repeat 3	0.419754	2.88223	0.547304	3.67924					Repeat 3	0.473416	2.77253	0.663568	4.41096
		LD-size/ZEA	Repeat 1	0.321856	1.88849	0.354754	2.28008				LD-size/ZEA	Repeat 1	0.327596	2.3048	0.379892	2.40833
			Repeat 2	0.289361	1.73532	0.381247	2.31185					Repeat 2	0.319271	2.13391	0.47825	2.94502
			Repeat 3	0.312763	2.0922	0.352989	2.28398					Repeat 3	0.318387	2.04431	0.377875	3.14095

## Sheet: Fig. 4C
Fig. 4C
				- Terbinafine		+ Terbinafine							- Terbinafine		+ Terbinafine
		Strain		β-carotene content (mg/g DCW)	β-carotene titer (mg/L)	β-carotene content (mg/g DCW)	β-carotene titer (mg/L)				Strain		β-carotene content (mg/g DCW)	β-carotene titer (mg/L)	β-carotene content (mg/g DCW)	β-carotene titer (mg/L)
	72 hr	WT/BC	Repeat 1	2.29162	13.6746	2.79695	16.2429			144 hr	WT/BC	Repeat 1	2.20731	15.3637	3.51546	20.4631
			Repeat 2	2.29037	14.0546	3.15928	16.1761					Repeat 2	2.17686	16.1032	3.6672	20.6385
			Repeat 3	2.29203	14.3776	2.84172	16.275					Repeat 3	2.22409	15.7218	3.56258	20.7623
		LD-number/BC	Repeat 1	2.33974	15.1622	3.98328	22.8028				LD-number/BC	Repeat 1	3.78114	23.1464	5.32371	32.2494
			Repeat 2	2.22454	13.5896	3.98669	23.9557					Repeat 2	3.82108	23.3246	5.75313	32.8164
			Repeat 3	2.22802	14.3026	3.73665	24.6351					Repeat 3	3.8361	23.3628	5.89426	32.8747
		LD-size/BC	Repeat 1	2.43893	15.726	2.83793	17.5473				LD-size/BC	Repeat 1	2.29898	15.4587	3.91543	23.0863
			Repeat 2	2.62978	15.5801	2.68729	17.4586					Repeat 2	2.54103	17.0338	3.76347	21.9443
			Repeat 3	2.51942	15.7817	2.73609	17.2939					Repeat 3	2.18114	17.5225	3.60836	21.3113
